# Supplementary material for: Myomaker and Myomixer Characterization in Gilthead Sea Bream under Different Myogenesis Conditions
Source: Int J Mol Sci. 2022 Nov 24;23(23):14639. doi: 10.3390/ijms232314639 (PMC9737248; doi:10.3390/ijms232314639)
Supplement: Supplementary file 1 [file ijms-23-14639-s001.zip]

Archive with 1 entries (1 files):
- ijms-1979213-supplementary.pdf
